# Supplementary material for: Pre-Harvest Agronomic Reduction in Fusarium Mycotoxins in Winter Barley: Effects of Agrotechnical Intensity on Grain Mycobiome, DON/ZEN and Feed-Quality Traits
Source: Toxins (Basel). 2026 Apr 2;18(4):171. doi: 10.3390/toxins18040171 (PMC13120009; doi:10.3390/toxins18040171)
Supplement: Supplementary file 1 [file toxins-18-00171-s001.zip]

Archive with 1 entries (1 files):
- toxins-4174676-supplementary.pdf
